# Supplementary material for: A T Cell Receptor Sequencing-Based Assay Identifies Cross-Reactive Recall CD8+ T Cell Clonotypes Against Autologous HIV-1 Epitope Variants
Source: Front Immunol. 2020 Apr 7;11:591. doi: 10.3389/fimmu.2020.00591 (PMC7154155; doi:10.3389/fimmu.2020.00591)
Supplement: Supplementary file 1 [file Table_1.XLSX]

## Sheet: Suppl Data 1
Supplementary Data 1. FDR, odds ratio, abundance, and frequency of each clone after T cell culture or on te uncultured baseline condition*
Nucleotide Sequence	Amino Acid Sequence	FDR: CEF_1_vs_No_Peptide	FDR: CEF_2_vs_No_Peptide	FDR: CEF_3_vs_No_Peptide	FDR: Ebola_1_vs_No_Peptide	FDR: Ebola_2_vs_No_Peptide	FDR: Ebola_3_vs_No_Peptide	FDR: TSTLQEQIGW_1_vs_No_Peptide	FDR: TSTLQEQIGW_2_vs_No_Peptide	FDR: TSTLQEQIGW_3_vs_No_Peptide	FDR: TSTLAEQMAW_1_vs_No_Peptide	FDR: TSTLAEQMAW_2_vs_No_Peptide	FDR: TSTLAEQMAW_3_vs_No_Peptide	FDR: TSTLAEQVAW_1_vs_No_Peptide	FDR: TSTLAEQIAW_1_vs_No_Peptide	FDR: TSTLAEQIAW_2_vs_No_Peptide	FDR: TSTLAEQIAW_3_vs_No_Peptide	FDR: TSTLSEQVAW_1_vs_No_Peptide	FDR: TSTLSEQVAW_2_vs_No_Peptide	FDR: TSTLSEQIAW_1_vs_No_Peptide	FDR: TSTLSEQIAW_2_vs_No_Peptide	FDR: TSTLSEQIAW_3_vs_No_Peptide	FDR: TSTLTEQVAW_1_vs_No_Peptide	FDR: TSTLTEQVAW_2_vs_No_Peptide	FDR: TSTLTEQVAW_3_vs_No_Peptide	FDR: TSTLTEQIAW_1_vs_No_Peptide	FDR: TSTLTEQIAW_2_vs_No_Peptide	FDR: TSTLTEQIAW_3_vs_No_Peptide	FDR: TSTLVEQIAW_1_vs_No_Peptide	FDR: TSTLVEQIAW_2_vs_No_Peptide	FDR: TSTLVEQIAW_3_vs_No_Peptide	FDR: TSNLQEQIGW_1_vs_No_Peptide	FDR: TSNLQEQIGW_3_vs_No_Peptide	FDR: TSNLQEQIAW_1_vs_No_Peptide	FDR: TSNLQEQIAW_3_vs_No_Peptide	FDR: TSTLQEQIEW_1_vs_No_Peptide	FDR: TSTLQEQIEW_2_vs_No_Peptide	FDR: TSTLQEQIEW_3_vs_No_Peptide	FDR: ISPRTLNAW_1_vs_No_Peptide	FDR: ISPRTLNAW_3_vs_No_Peptide	FDR: MSPRTLNAW_1_vs_No_Peptide	FDR: MSPRTLNAW_2_vs_No_Peptide	FDR: MSPRTLNAW_3_vs_No_Peptide	FDR: KIRLRPGGKKKYKLK_1_vs_No_Peptide	FDR: KIRLRPGGKKKYKLK_2_vs_No_Peptide	FDR: KIRLRPGGKKKYKLK_3_vs_No_Peptide	FDR: KIRLRPGGKKRYKLK_1_vs_No_Peptide	FDR: KIRLRPGGKKRYKLK_2_vs_No_Peptide	FDR: KIRLRPGGKKRYKLK_3_vs_No_Peptide
TGTGCCAGCAGCCCAGGGGTGGGGAACACTGAAGCTTTCTTT	CASSPGVGNTEAFF		0.944419		0.898254			1.50004e-25	2.71385e-163	6.30365e-112	4.81954e-39	1.57719e-38	3.33368e-18	0.00131764	1.42592e-06	0.0539539	3.57751e-11	6.96055e-25	4.97112e-05		1.21262e-10	0.108096		0.00326254	0.00105336	0.00163469	4.6433e-09	0.254093	0.000257867									0.925043							1		0.694368
TGTGCCAGCAGCTTAGATCCGGGGGCGAACACTGAAGCTTTCTTT	CASSLDPGANTEAFF		0.683535					2.09071e-12	1.83443e-06	0.000599422	0.649752	0.000245301	2.76841e-05	0.253564		0.674724	0.24137	7.06644e-05			0.107055			0.061081	0.183738			0.122455		0.173618			0.143628								0.662309		0.628887				0.0328797
TGTGCCAGCAGCCCGAGACAGGCGGGTCTGGTGACCCAGTACTTC	CASSPRQAGLVTQYF										0.0842517	0.00182852	2.14668e-10	1.0679e-05											0.452603																0.640075		0.497669
TGTGCCAGCAGCCCTCGATGGGGGGACGCCGGGGAGCTGTTTTTT	CASSPRWGDAGELFF	0.397397		0.403556			0.71491																					1																		0.207587		0.711007
TGTGCCTGGGAGACAGGGGTTAGGGATGGCTACACCTTC	CAWETGVRDGYTF																																								0.161416
TGTGCCAGCAGCCTGTTAGCGGGAGGGAGCCTTGATGAGCAGTTCTTC	CASSLLAGGSLDEQFF			0.92989			1	1			0.906147		0.93425	0.788899	0.904494	0.916469	0.388562	0.242003	0.302354				0.143734	0.774722	0.245098			1		0.918899							0.81278	0.665933					0.699303		1	0.840624			1
TGCGCCAGCAGCTTGGATTTACGGACCTTTACTTACGAGCAGTACTTC	CASSLDLRTFTYEQYF																																										0.101517
TGCGCCAGCAGCTTGGAGAGGGTGGGCTACAATGAGCAGTTCTTC	CASSLERVGYNEQFF
TGTGCCATCAGCCTCATGGGCACTGAAGCTTTCTTT	CAISLMGTEAFF	0.210706	0.00515445	0.908537	0.118357	0.165245	0.280115	0.373266	2.57956e-06	0.0176877	0.981578	0.00812952	0.0927983	0.230653	0.700124	0.103858	0.81435	1	0.612517	0.271491	0.00411877	1	0.180904	0.273787	0.0523124	0.147406	0.0484136	1	0.0864102	0.478244	0.00246372	0.528999	0.762813	0.994572	0.535479	0.371685	0.00132903	0.281575	0.00145084	0.699254	0.433402	0.623006	0.127685	0.584889	0.264239	0.00025975	0.807214	0.737649	0.913358
*Highlighted conditions indicate an antigen-specific expansion
[truncated: 257 more columns]
