# Supplementary material for: A T Cell Receptor Sequencing-Based Assay Identifies Cross-Reactive Recall CD8+ T Cell Clonotypes Against Autologous HIV-1 Epitope Variants
Source: Front Immunol. 2020 Apr 7;11:591. doi: 10.3389/fimmu.2020.00591 (PMC7154155; doi:10.3389/fimmu.2020.00591)
Supplement: Supplementary file 2 [file Table_2.XLSX]

## Sheet: SampleOverview_01-02-2020_1-54-
Supplementary Table 1. TCR V𝛽 sequencing summary statistics*
Sample name	# of templates	# of productive templates	Included in downstream analysis?	Fraction productive	Total rearrangements	Total productive rearrangements	Productive clonality	Max productive frequency	Clonality
Baseline	441935	377759	YES	0.8548	144025	117581	0.2451	0.0732266	0.2268
CEF_1	32984	29469	YES	0.8934	8711	7031	0.3138	0.125013	0.2868
CEF_2	30117	26948	YES	0.8948	8072	6483	0.3144	0.126726	0.2869
CEF_3	27048	24203	YES	0.8948	7453	6016	0.3056	0.119902	0.2789
Ebola_1	25445	22792	YES	0.8957	7117	5695	0.3106	0.123815	0.283
Ebola_2	25699	22901	YES	0.8911	7495	6025	0.2979	0.117986	0.2708
Ebola_3	28685	25648	YES	0.8941	7609	6068	0.3172	0.127651	0.2895
TSTLQEQIGW_1	31484	28124	YES	0.8933	8221	6696	0.3097	0.129356	0.2847
TSTLQEQIGW_2	16481	14931	YES	0.906	3625	3000	0.3385	0.152836	0.315
TSTLQEQIGW_3	30139	27047	YES	0.8974	7289	5936	0.3249	0.138795	0.3005
TSTLAEQMAW_1	39821	35601	YES	0.894	8754	7163	0.3376	0.116064	0.3122
TSTLAEQMAW_2	17817	15915	YES	0.8932	5302	4307	0.3062	0.151429	0.2799
TSTLAEQMAW_3	50541	45177	YES	0.8939	11127	9140	0.3306	0.135024	0.3056
TSTLAEQVAW_1	30807	27371	YES	0.8885	8027	6440	0.3196	0.135801	0.2927
TSTLAEQVAW_2	5104	4557	NO	0.8928	1586	1297	0.2555	0.0954575	0.234
TSTLAEQVAW_3	4906	4370	NO	0.8907	1574	1304	0.2568	0.112357	0.2345
TSTLAEQIAW_1	37132	32667	YES	0.8798	10014	7948	0.3198	0.137846	0.2913
TSTLAEQIAW_2	45492	40278	YES	0.8854	11197	8973	0.3286	0.13809	0.3017
TSTLAEQIAW_3	30106	26587	YES	0.8831	8443	6838	0.2938	0.108248	0.2677
TSTLSEQVAW_1	13812	12329	YES	0.8926	4276	3539	0.2715	0.107714	0.2501
TSTLSEQVAW_2	15784	14130	YES	0.8952	4578	3791	0.2881	0.108209	0.2648
TSTLSEQVAW_3	4547	4049	NO	0.8905	1605	1306	0.2479	0.109163	0.2253
TSTLSEQIAW_1	11337	10089	YES	0.8899	3632	2968	0.2775	0.122411	0.2523
TSTLSEQIAW_2	20191	18033	YES	0.8931	5585	4533	0.3148	0.155271	0.2878
TSTLSEQIAW_3	13697	12063	YES	0.8807	4501	3612	0.2865	0.126585	0.2595
TSTLTEQVAW_1	13334	11927	YES	0.8945	3872	3179	0.2877	0.12325	0.2639
TSTLTEQVAW_2	39006	34895	YES	0.8946	9499	7770	0.3291	0.148617	0.3035
TSTLTEQVAW_3	29051	26056	YES	0.8969	6341	5242	0.3228	0.107269	0.3002
TSTLTEQIAW_1	9603	8644	YES	0.9001	3093	2548	0.2803	0.132925	0.2579
TSTLTEQIAW_2	7970	7064	YES	0.8863	2804	2248	0.26	0.118913	0.2348
TSTLTEQIAW_3	44341	39724	YES	0.8959	10333	8448	0.3304	0.135258	0.3044
TSTLVEQIAW_1	20517	18327	YES	0.8933	5114	4202	0.3079	0.114585	0.2837
TSTLVEQIAW_2	36519	32769	YES	0.8973	8285	6804	0.3334	0.128628	0.3084
TSTLVEQIAW_3	10820	9598	YES	0.8871	3630	2943	0.2724	0.111377	0.2476
TSNLQEQIGW_1	8271	7349	YES	0.8885	2743	2227	0.2688	0.112804	0.2436
TSNLQEQIGW_2	4448	3980	NO	0.8948	1574	1317	0.2405	0.105025	0.2203
TSNLQEQIGW_3	15973	14271	YES	0.8934	4560	3720	0.2971	0.121085	0.2731
TSNLQEQIAW_1	8272	7392	YES	0.8936	2641	2163	0.2693	0.117289	0.2453
TSNLQEQIAW_2	4943	4377	NO	0.8855	1795	1441	0.2447	0.0973269	0.2203
TSNLQEQIAW_3	14952	13421	YES	0.8976	3654	3029	0.3045	0.101334	0.2836
TSTLQEQIEW_1	6186	5562	YES	0.8991	1845	1535	0.2704	0.109133	0.2498
TSTLQEQIEW_2	37043	33119	YES	0.8941	8553	6935	0.3323	0.133579	0.3074
TSTLQEQIEW_3	32649	29191	YES	0.8941	7841	6441	0.3205	0.131034	0.2952
ISPRTLNAW_1	12850	11390	YES	0.8864	3898	3172	0.2839	0.120983	0.2591
ISPRTLNAW_3	14447	12958	YES	0.8969	3942	3256	0.2937	0.120929	0.2721
MSPRTLNAW_1	39071	34970	YES	0.895	9075	7433	0.3391	0.148928	0.3129
MSPRTLNAW_2	10272	9069	YES	0.8829	3340	2679	0.2798	0.117874	0.2537
MSPRTLNAW_3	38674	34358	YES	0.8884	9747	7879	0.3236	0.135165	0.2973
KIRLRPGGKKKYKLK_1	33118	29436	YES	0.8888	8571	6996	0.3171	0.143124	0.2915
KIRLRPGGKKKYKLK_2	35323	31485	YES	0.8913	9064	7408	0.3171	0.131936	0.2924
KIRLRPGGKKKYKLK_3	30807	27537	YES	0.8939	7981	6557	0.3144	0.131823	0.2903
KIRLRPGGKKRYKLK_1	23247	20791	YES	0.8944	6207	5002	0.3209	0.126689	0.293
KIRLRPGGKKRYKLK_2	32042	28801	YES	0.8989	8164	6607	0.3229	0.120829	0.2963
KIRLRPGGKKRYKLK_3	35634	32055	YES	0.8996	9052	7366	0.3193	0.12151	0.2937
KGALDLSHF_1	32017	28609	YES	0.8936	8696	7074	0.3072	0.134154	0.2811
KGALDLSHF_2	30655	27395	YES	0.8937	8679	6979	0.3112	0.123198	0.2834
KGALDLSHF_3	29992	26959	YES	0.8989	8195	6696	0.3152	0.126192	0.2886
KAALDLSHF_1	28859	25765	YES	0.8928	7594	6081	0.3172	0.135261	0.2891
KAALDLSHF_2	28942	25991	YES	0.898	7684	6232	0.3141	0.126775	0.2879
KAALDLSHF_3	30066	26830	YES	0.8924	7979	6384	0.3193	0.128177	0.2908
KAAVDLSHF_1	28549	25843	YES	0.9052	7520	6131	0.3185	0.123902	0.2933
KAAVDLSHF_2	30824	27751	YES	0.9003	8138	6636	0.3167	0.130554	0.2904
KAAVDLSHF_3	30319	27166	YES	0.896	8070	6509	0.3237	0.137341	0.2957
KSALDLSHF_1	28475	25570	YES	0.898	7389	5992	0.3237	0.136214	0.2969
KSALDLSHF_2	35127	31606	YES	0.8998	8808	7118	0.3207	0.12216	0.2947
KSALDLSHF_3	39032	34864	YES	0.8932	9230	7448	0.3247	0.122361	0.2993
TAALDMSHF_1	31325	27798	YES	0.8874	8545	6858	0.3059	0.113605	0.2779
TAALDMSHF_2	30889	27653	YES	0.8952	8506	6866	0.3139	0.128413	0.2863
TAALDMSHF_3	22327	19994	YES	0.8955	6408	5147	0.3131	0.137491	0.2852
HTQGYFPDW_1	33453	30260	YES	0.9046	8471	6857	0.3482	0.125711	0.3196
HTQGYFPDW_2	31450	28204	YES	0.8968	8301	6683	0.325	0.121401	0.297
HTQGYFPDW_3	27532	24814	YES	0.9013	7402	5967	0.3291	0.124849	0.3016
NTQGYFPDW_1	28522	25538	YES	0.8954	7469	5989	0.3258	0.13756	0.2976
NTQGYFPDW_2	34492	30881	YES	0.8953	8906	7092	0.3331	0.131343	0.3037
NTQGYFPDW_3	27203	24446	YES	0.8987	7199	5821	0.3249	0.128487	0.2974
FFPDWQNYT_1	28269	25282	YES	0.8943	7724	6173	0.3165	0.126335	0.2886
FFPDWQNYT_2	24405	21825	YES	0.8943	6872	5533	0.2907	0.106392	0.2651
FFPDWQNYT_3	27981	24828	YES	0.8873	8602	6925	0.2811	0.101982	0.2544
YFPDWQNYT_1	32433	28920	YES	0.8917	9214	7417	0.2933	0.112794	0.2666
YFPDWQNYT_2	31403	27912	YES	0.8888	8639	6971	0.3037	0.116867	0.2764
YFPDWQNYT_3	25050	22409	YES	0.8946	7347	5930	0.3057	0.121648	0.278
No Peptide	23918	21412	YES	0.8952	7056	5669	0.3031	0.114188	0.2761
*As calculated in the Adaptive Biotechnologies ImmunoSEQ analyzer
